# Supplementary material for: Chronic Pesticide Exposure in Farm Workers Is Associated with the Epigenetic Modulation of hsa-miR-199a-5p
Source: Int J Environ Res Public Health. 2022 Jun 8;19(12):7018. doi: 10.3390/ijerph19127018 (PMC9222590; doi:10.3390/ijerph19127018)
Supplement: Supplementary file 1 [file ijerph-19-07018-s001.zip]

Archive with 1 entries (1 files):
- ijerph-1736122-supplementary.pdf
